# Supplementary material for: Persistently high TB prevalence in Nairobi County neighbourhoods, 2015–2022
Source: PLOS Glob Public Health. 2025 Feb 18;5(2):e0003849. doi: 10.1371/journal.pgph.0003849 (PMC11835327; doi:10.1371/journal.pgph.0003849)
Supplement: S1 Table — 1Frequency (%). (XLSX) [file pgph.0003849.s002.xlsx]

## Sheet: Sheet1
				S1 Table. Demographic characteristics of people who enrolled or did not enroll in the 2022 prevalence survey.
				Characteristic	Did not participate, N = 1,2741	Enrolled, N = 6,3711
				Sex
				Men	662 (52%)	2,187 (34%)
				Women	612 (48%)	4,184 (66%)
				Age group
				15 -24	391 (31%)	1,663 (26%)
				25 – 34	452 (35%)	1,901 (30%)
				35 – 44	262 (21%)	1,450 (23%)
				45 – 54	116 (9·1%)	751 (12%)
				55 – 64	34 (2·7%)	393 (6·2%)
				65+	19 (1·5%)	213 (3·3%)
				1Frequency (%)
