# Supplementary material for: Persistently high TB prevalence in Nairobi County neighbourhoods, 2015–2022
Source: PLOS Glob Public Health. 2025 Feb 18;5(2):e0003849. doi: 10.1371/journal.pgph.0003849 (PMC11835327; doi:10.1371/journal.pgph.0003849)
Supplement: S2 Table — (XLSX) [file pgph.0003849.s003.xlsx]

## Sheet: Sheet1
			S2 Table. Participation in the 2015 prevalence survey among 2022 survey participants.
			Characteristic	Male, N = 2,187	Female, N = 4,182	Overall, N = 6,369
			Were you a resident of this household in 2015?
			Yes	1,390 (64%)	2,645 (63%)	4,035 (63%)
			No	780 (36%)	1,508 (36%)	2,288 (36%)
			I don’t know / Not sure	15 (0.7%)	27 (0.6%)	42 (0.7%)
			Unknown	2	2	4
			Did you live in this neighborhood in 2015-16?
			Yes	64 (7.9%)	133 (8.5%)	197 (8.3%)
			No	738 (91%)	1,414 (91%)	2,152 (91%)
			I don’t know / Not sure	8 (1.0%)	10 (0.6%)	18 (0.8%)
			Unknown	1377	2625	4002
			Do you recall being surveyed about your TB history in 2015?
			Yes	177 (12%)	359 (13%)	536 (13%)
			No	1,287 (88%)	2,421 (87%)	3,708 (87%)
			I don’t know / Not sure	3 (0.2%)	15 (0.5%)	18 (0.4%)
			Unknown	720	1387	2107
			Do you recall submitting a sputum sample in 2015?
			Yes	37 (20%)	70 (19%)	107 (19%)
			No	145 (78%)	301 (80%)	446 (79%)
			I don’t know / Not sure	3 (1.6%)	7 (1.9%)	10 (1.8%)
			Unknown	2002	3804	5806
			Were you diagnosed with TB during the 2015 survey?
			Yes	5 (12%)	3 (3.9%)	8 (6.8%)
			No	35 (85%)	72 (95%)	107 (91%)
			I don’t know / Not sure	1 (2.4%)	1 (1.3%)	2 (1.7%)
			Unknown	2146	4106	6252
			Were you treated for TB in 2015?
			Yes	4 (80%)	3 (100%)	7 (88%)
			No	1 (20%)	0 (0%)	1 (13%)
			I don’t know / Not sure	0 (0%)	0 (0%)	0 (0%)
			Unknown	2182	4179	6361
