# Supplementary material for: Persistently high TB prevalence in Nairobi County neighbourhoods, 2015–2022
Source: PLOS Glob Public Health. 2025 Feb 18;5(2):e0003849. doi: 10.1371/journal.pgph.0003849 (PMC11835327; doi:10.1371/journal.pgph.0003849)
Supplement: S3 Table — (XLSX) [file pgph.0003849.s004.xlsx]

## Sheet: Sheet1
			S3 Table. Social and demographic characteristics of participants by cluster.
			Characteristic	1, N = 645	2, N = 670	3, N = 637	5, N = 697	6, N = 691	8, N = 704	9, N = 759	10, N = 787	11, N = 779	Overall, N = 6,369	p-value
			Sex											<0.001
			Male	215 (33%)	256 (38%)	259 (41%)	170 (24%)	215 (31%)	233 (33%)	263 (35%)	297 (38%)	279 (36%)	2,187 (34%)
			Female	430 (67%)	414 (62%)	378 (59%)	527 (76%)	476 (69%)	471 (67%)	496 (65%)	490 (62%)	500 (64%)	4,182 (66%)
			Age group
			15 -24	184 (29%)	130 (19%)	225 (35%)	170 (24%)	179 (26%)	187 (27%)	161 (21%)	218 (28%)	208 (27%)	1,662 (26%)
			25 - 34	156 (24%)	252 (38%)	146 (23%)	298 (43%)	219 (32%)	191 (27%)	218 (29%)	254 (32%)	168 (22%)	1,902 (30%)
			35 - 44	155 (24%)	183 (27%)	127 (20%)	157 (23%)	152 (22%)	167 (24%)	173 (23%)	158 (20%)	178 (23%)	1,450 (23%)
			45 - 54	85 (13%)	74 (11%)	66 (10%)	56 (8.0%)	87 (13%)	92 (13%)	106 (14%)	89 (11%)	96 (12%)	751 (12%)
			55 - 64	42 (6.5%)	25 (3.7%)	37 (5.8%)	12 (1.7%)	43 (6.2%)	45 (6.4%)	72 (9.5%)	45 (5.7%)	71 (9.1%)	392 (6.2%)
			65+	23 (3.6%)	6 (0.9%)	36 (5.7%)	4 (0.6%)	11 (1.6%)	22 (3.1%)	29 (3.8%)	23 (2.9%)	58 (7.4%)	212 (3.3%)
			Household size	4 (2, 5)	2 (1, 3)	3 (2, 5)	2 (1, 3)	3 (2, 3)	2 (1, 3)	2 (1, 3)	3 (2, 4)	2 (1, 4)	2 (2, 4)	<0.001
			Unknown	0	0	1	0	0	0	0	0	0	1
			Were you a resident of this household in 2015?
			No	255 (40%)	532 (79%)	199 (31%)	284 (41%)	149 (22%)	175 (25%)	273 (36%)	233 (30%)	188 (24%)	2,288 (36%)
			Yes	385 (60%)	138 (21%)	435 (68%)	404 (58%)	538 (78%)	520 (74%)	483 (64%)	546 (69%)	586 (75%)	4,035 (63%)
			I don’t know / Not sure	4 (0.6%)	0 (0%)	3 (0.5%)	7 (1.0%)	4 (0.6%)	9 (1.3%)	2 (0.3%)	8 (1.0%)	5 (0.6%)	42 (0.7%)
			Unknown	1	0	0	2	0	0	1	0	0	4
			Do you recall being surveyed about your TB history in 2015?
			No	326 (75%)	152 (89%)	376 (76%)	404 (92%)	511 (92%)	494 (95%)	449 (91%)	480 (85%)	516 (87%)	3,708 (87%)
			Yes	103 (24%)	17 (10%)	114 (23%)	37 (8.4%)	41 (7.4%)	26 (5.0%)	41 (8.3%)	81 (14%)	76 (13%)	536 (13%)
			I don’t know / Not sure	4 (0.9%)	1 (0.6%)	5 (1.0%)	0 (0%)	1 (0.2%)	1 (0.2%)	2 (0.4%)	1 (0.2%)	3 (0.5%)	18 (0.4%)
			Unknown	212	500	142	256	138	183	267	225	184	2107
			Has the participant ever smoked tobacco?
			Yes current smoker	33 (5.1%)	17 (2.5%)	25 (3.9%)	6 (0.9%)	11 (1.6%)	17 (2.4%)	11 (1.5%)	35 (4.4%)	59 (7.6%)	214 (3.4%)
			Yes, former smoker	4 (0.6%)	3 (0.4%)	5 (0.8%)	4 (0.6%)	2 (0.3%)	5 (0.7%)	2 (0.3%)	3 (0.4%)	4 (0.5%)	32 (0.5%)
			No, never	607 (94%)	650 (97%)	605 (95%)	687 (99%)	678 (98%)	682 (97%)	745 (98%)	749 (95%)	716 (92%)	6,119 (96%)
			Unknown	1	0	2	0	0	0	1	0	0	4
			Does participant take drinks containing alcohol?											<0.001
			Never	585 (91%)	634 (95%)	595 (94%)	673 (97%)	658 (95%)	664 (94%)	736 (97%)	704 (89%)	675 (87%)	5,924 (93%)
			Once a month or less	9 (1.4%)	13 (1.9%)	15 (2.4%)	8 (1.1%)	8 (1.2%)	8 (1.1%)	10 (1.3%)	21 (2.7%)	10 (1.3%)	102 (1.6%)
			2 to 4 times a month	9 (1.4%)	15 (2.2%)	13 (2.0%)	12 (1.7%)	15 (2.2%)	24 (3.4%)	8 (1.1%)	38 (4.8%)	26 (3.3%)	160 (2.5%)
			2 to 3 times a week	29 (4.5%)	8 (1.2%)	9 (1.4%)	4 (0.6%)	9 (1.3%)	4 (0.6%)	3 (0.4%)	17 (2.2%)	44 (5.6%)	127 (2.0%)
			4 or more times a week	13 (2.0%)	0 (0%)	4 (0.6%)	0 (0%)	1 (0.1%)	4 (0.6%)	2 (0.3%)	7 (0.9%)	24 (3.1%)	55 (0.9%)
			Unknown	0	0	1	0	0	0	0	0	0	1
			Sputum eligible	212 (33%	214 (32%	200 (31%	181 (26%	199 (29%	258 (37%	270 (36%	269 (34%	240 (31%	2043 (32%
