# Supplementary material for: Persistently high TB prevalence in Nairobi County neighbourhoods, 2015–2022
Source: PLOS Glob Public Health. 2025 Feb 18;5(2):e0003849. doi: 10.1371/journal.pgph.0003849 (PMC11835327; doi:10.1371/journal.pgph.0003849)
Supplement: S4 Table — (XLSX) [file pgph.0003849.s005.xlsx]

## Sheet: Sheet1
			S4 Table. Participants diagnosed with TB in 2022 and 2015 by geographic cluster.
			Cluster	TB disease in 2022	Numbers surveyed 2022	Crude prevalence 2022 (per 100,000 persons)	TB disease in 2015	Number surveyed 2015	Crude prevalence 2015 (per 100,000 persons)
			1	4	645	620	13	855	1520
			2	3	670	447	0	546	0
			3	5	637	784	3	595	504
			5	0	697	0	2	702	284
			6	4	691	578	2	625	320
			8	5	704	710	2	544	367
			9	4	759	527	3	605	496
			10	6	787	762	3	815	368
			11	11	779	1412	5	835	368
			Total	42	6369	659	33	6132	538
