# Supplementary material for: Persistently high TB prevalence in Nairobi County neighbourhoods, 2015–2022
Source: PLOS Glob Public Health. 2025 Feb 18;5(2):e0003849. doi: 10.1371/journal.pgph.0003849 (PMC11835327; doi:10.1371/journal.pgph.0003849)
Supplement: S5 Table — (XLSX) [file pgph.0003849.s006.xlsx]

## Sheet: Sheet1
			S5 Table. Xpert Ultra and Culture results among the diagnosed TB cases (including Trace results).
			GeneXpert results	Culture results		Total
				Positive	Negative
			Negative	5 (16%)	0 (0%)	5 (6.8%)
			Positive, Trace	0 (0%)	31 (76%)	31 (42.5%)
			Positive, Very Low	2 (6.3%)	6 (15%)	8 (11%)
			Positive, Low	11 (34%)	3 (7.3%)	14 (19.2%)
			Positive, Medium	5 (16%)	1 (2.4%)	6 (8.2%)
			Positive, High	9 (28%)	0 (0%)	9 (12.3%)
			Total	32	41	73
