# Supplementary material for: Persistently high TB prevalence in Nairobi County neighbourhoods, 2015–2022
Source: PLOS Glob Public Health. 2025 Feb 18;5(2):e0003849. doi: 10.1371/journal.pgph.0003849 (PMC11835327; doi:10.1371/journal.pgph.0003849)
Supplement: S6 Table — (XLSX) [file pgph.0003849.s007.xlsx]

## Sheet: Sheet1
			S6 Table. Comparison of GeneXpert results from Xpert Ultra cartridge and Xpert MTB/RIF cartridge.
			Ultra cartridge results	MTB/RIF results						Total
				MTB Very Low	MTB Low	MTB Medium	MTB High	MTB not Detected	Error
			MTB Trace	1 (10%)				12 (90%)		13 (32.5%)
			MTB Very Low	1 (30%)				2 (70%)		3 (7.5%)
			MTB Low	2 (20%)	5 (60%)	1 (10%)		1 (10%)		9 (22.5%)
			MTB Medium		1 (50%)	1 (50%)				2 (5%)
			MTB High				3 (100%)			3 (7.5%)
			MTB not Detected					9 (90%)	1 (10%)	10 (25%)
			Total	4 (10%)	6 (15%)	2 (5%)	3 (10%)	24 (60%)	1 (0%)	40
